# Supplementary material for: Pushing the limits of magnetic anisotropy in trigonal bipyramidal Ni(ii)
Source: Chem Sci. 2015 Sep 8;6(12):6823–8. doi: 10.1039/c5sc02854j (PMC5508675; doi:10.1039/c5sc02854j)
Supplement: Supplementary file 2 [file SC-006-C5SC02854J-s002.cif]

# Electronic Supplementary Material (ESI) for Chemical Science.
# This journal is © The Royal Society of Chemistry 2015

####################################################################### 
# 
# This file contains crystal structure data downloaded from the 
# Cambridge Structural Database (CSD) hosted by the Cambridge 
# Crystallographic Data Centre (CCDC).
# 
# Full information about CCDC data access policies and citation 
# guidelines are available at http://www.ccdc.cam.ac.uk/access/V1 
# 
# Audit and citation data items may have been added by the CCDC. 
# Please retain this information to preserve the provenance of 
# this file and to allow appropriate attribution of the data. 
# 
#######################################################################

data_km684rc_0m
_database_code_depnum_ccdc_archive 'CCDC 1059709'
_audit_update_record             
;
2015-04-15 deposited with the CCDC.
2015-09-08 downloaded from the CCDC.
;
_audit_creation_date             2015-04-15
_audit_creation_method           
;
Olex2 1.2
(compiled 2015.01.26 svn.r3150 for OlexSys, GUI svn.r4998)
;
_chemical_name_common            ?
_chemical_name_systematic        ?
_chemical_formula_moiety         'C14 H30 Cl3 N4 Ni, Cl O4'
_chemical_formula_sum            'C14 H30 Cl4 N4 Ni O4'
_chemical_formula_weight         518.93
_chemical_absolute_configuration ?
_chemical_melting_point          ?
loop_
_atom_type_symbol
_atom_type_description
_atom_type_scat_dispersion_real
_atom_type_scat_dispersion_imag
_atom_type_scat_source
C C 0.0033 0.0016 'International Tables Vol C Tables 4.2.6.8 and 6.1.1.4'
H H 0.0000 0.0000 'International Tables Vol C Tables 4.2.6.8 and 6.1.1.4'
Cl Cl 0.1484 0.1585 'International Tables Vol C Tables 4.2.6.8 and 6.1.1.4'
N N 0.0061 0.0033 'International Tables Vol C Tables 4.2.6.8 and 6.1.1.4'
Ni Ni 0.3393 1.1124 'International Tables Vol C Tables 4.2.6.8 and 6.1.1.4'
O O 0.0106 0.0060 'International Tables Vol C Tables 4.2.6.8 and 6.1.1.4'

_shelx_space_group_comment       
;
The symmetry employed for this shelxl refinement is uniquely defined
by the following loop, which should always be used as a source of
symmetry information in preference to the above space-group names.
They are only intended as comments.
;
_space_group_crystal_system      orthorhombic
_space_group_IT_number           29
_space_group_name_H-M_alt        'P c a 21'
_space_group_name_Hall           'P 2c -2ac'
loop_
_space_group_symop_operation_xyz
'x, y, z'
'-x, -y, z+1/2'
'-x+1/2, y, z+1/2'
'x+1/2, -y, z'

_cell_length_a                   12.3629(16)
_cell_length_b                   12.8888(19)
_cell_length_c                   13.1011(18)
_cell_angle_alpha                90
_cell_angle_beta                 90
_cell_angle_gamma                90
_cell_volume                     2087.6(5)
_cell_formula_units_Z            4
_cell_measurement_reflns_used    4673
_cell_measurement_temperature    100(2)
_cell_measurement_theta_max      26.77
_cell_measurement_theta_min      2.28
_shelx_estimated_absorpt_T_max   ?
_shelx_estimated_absorpt_T_min   ?
_exptl_absorpt_coefficient_mu    1.470
_exptl_absorpt_correction_T_max  1.0000
_exptl_absorpt_correction_T_min  0.7465
_exptl_absorpt_correction_type   multi-scan
_exptl_absorpt_process_details   
;
SADABS-2012/1 (Bruker,2012) was used for absorption correction.
wR2(int) was 0.1293 before and 0.1087 after correction.
The Ratio of minimum to maximum transmission is 0.7465.
The \l/2 correction factor is 0.0015.
;
_exptl_absorpt_special_details   ?
_exptl_crystal_colour            'clear red'
_exptl_crystal_colour_lustre     clear
_exptl_crystal_colour_primary    red
_exptl_crystal_density_diffrn    1.651
_exptl_crystal_density_meas      ?
_exptl_crystal_density_method    ?
_exptl_crystal_description       block
_exptl_crystal_F_000             1080
_exptl_crystal_size_max          0.45
_exptl_crystal_size_mid          0.4
_exptl_crystal_size_min          0.24
_exptl_transmission_factor_max   ?
_exptl_transmission_factor_min   ?
_diffrn_reflns_av_R_equivalents  0.0781
_diffrn_reflns_av_unetI/netI     0.0795
_diffrn_reflns_Laue_measured_fraction_full 1.000
_diffrn_reflns_Laue_measured_fraction_max 0.939
_diffrn_reflns_limit_h_max       14
_diffrn_reflns_limit_h_min       -15
_diffrn_reflns_limit_k_max       16
_diffrn_reflns_limit_k_min       -15
_diffrn_reflns_limit_l_max       10
_diffrn_reflns_limit_l_min       -16
_diffrn_reflns_number            12167
_diffrn_reflns_point_group_measured_fraction_full 1.000
_diffrn_reflns_point_group_measured_fraction_max 0.939
_diffrn_reflns_theta_full        25.000
_diffrn_reflns_theta_max         27.484
_diffrn_reflns_theta_min         1.580
_diffrn_ambient_temperature      100
_diffrn_detector_area_resol_mean ?
_diffrn_measured_fraction_theta_full 1.000
_diffrn_measured_fraction_theta_max 0.939
_diffrn_measurement_device_type  'Bruker APEX-II CCD'
_diffrn_measurement_method       '\f and \w scans'
_diffrn_radiation_type           MoK\a
_diffrn_radiation_wavelength     0.71073
_diffrn_source                   ?
_diffrn_standards_number         0
_reflns_Friedel_coverage         0.913
_reflns_Friedel_fraction_full    1.000
_reflns_Friedel_fraction_max     0.940
_reflns_number_gt                3254
_reflns_number_total             3646
_reflns_special_details          
;
 Reflections were merged by SHELXL according to the crystal
 class for the calculation of statistics and refinement.
 
 _reflns_Friedel_fraction is defined as the number of unique
 Friedel pairs measured divided by the number that would be
 possible theoretically, ignoring centric projections and
 systematic absences.
;
_reflns_threshold_expression     'I > 2\s(I)'
_computing_cell_refinement       'SAINT v8.34A (Bruker, 2013)'
_computing_data_collection       ?
_computing_data_reduction        'SAINT v8.34A (Bruker, 2013)'
_computing_molecular_graphics    'Olex2 (Dolomanov et al., 2009)'
_computing_publication_material  'Olex2 (Dolomanov et al., 2009)'
_computing_structure_refinement  'ShelXL (Sheldrick, 2008)'
_computing_structure_solution    
;
Superflip (Palatinus & Chapuis, 2007;Palatinus & van der Lee, 2008;
Palatinus et al., 2012)
;
_refine_diff_density_max         0.466
_refine_diff_density_min         -0.700
_refine_diff_density_rms         0.117
_refine_ls_abs_structure_details 
;
 Refined as an inversion twin.
;
_refine_ls_abs_structure_Flack   0.16(3)
_refine_ls_extinction_coef       .
_refine_ls_extinction_method     none
_refine_ls_goodness_of_fit_ref   1.067
_refine_ls_hydrogen_treatment    constr
_refine_ls_matrix_type           full
_refine_ls_number_parameters     247
_refine_ls_number_reflns         3646
_refine_ls_number_restraints     1
_refine_ls_R_factor_all          0.0543
_refine_ls_R_factor_gt           0.0438
_refine_ls_restrained_S_all      1.067
_refine_ls_shift/su_max          0.001
_refine_ls_shift/su_mean         0.000
_refine_ls_structure_factor_coef Fsqd
_refine_ls_weighting_details     
'w=1/[\s^2^(Fo^2^)+(0.0364P)^2^] where P=(Fo^2^+2Fc^2^)/3'
_refine_ls_weighting_scheme      calc
_refine_ls_wR_factor_gt          0.0949
_refine_ls_wR_factor_ref         0.1000
_refine_special_details          
;
 Refined as a 2-component inversion twin.
;
_olex2_refinement_description    
;
1. Twinned data refinement
 Scales: 0.84(3) 0.16(3)
2. Fixed Uiso
 At 1.2 times of:
  All C(H,H) groups
 At 1.5 times of:
  All C(H,H,H) groups
3.a Secondary CH2 refined with riding coordinates:
 C1(H1a,H1b), C2(H2a,H2b), C3(H3a,H3b), C4(H4a,H4b), C5(H5a,H5b), C6(H6a,H6b),
 C8(H8a,H8b), C9(H9a,H9b), C10(H10a,H10b), C11(H11a,H11b), C12(H12a,H12b),
 C13(H13a,H13b)
3.b Idealised Me refined as rotating group:
 C7(H7a,H7b,H7c), C14(H14a,H14b,H14c)
;
_atom_sites_solution_hydrogens   geom
_atom_sites_solution_primary     iterative
_atom_sites_solution_secondary   ?
loop_
_atom_site_label
_atom_site_type_symbol
_atom_site_fract_x
_atom_site_fract_y
_atom_site_fract_z
_atom_site_U_iso_or_equiv
_atom_site_adp_type
_atom_site_occupancy
_atom_site_site_symmetry_order
_atom_site_calc_flag
_atom_site_refinement_flags_posn
_atom_site_refinement_flags_adp
_atom_site_refinement_flags_occupancy
_atom_site_disorder_assembly
_atom_site_disorder_group
Ni1 Ni 0.45972(5) 0.75150(6) 0.71211(7) 0.01243(19) Uani 1 1 d . . . . .
Cl1 Cl 0.52476(11) 0.60452(12) 0.79214(12) 0.0227(4) Uani 1 1 d . . . . .
Cl2 Cl 0.55696(12) 0.81263(14) 0.57331(12) 0.0247(4) Uani 1 1 d . . . . .
Cl3 Cl 0.30463(10) 0.83745(12) 0.76371(13) 0.0210(4) Uani 1 1 d . . . . .
N1 N 0.5565(3) 0.8451(4) 0.8177(4) 0.0129(11) Uani 1 1 d . . . . .
N2 N 0.6671(4) 0.9553(4) 0.9441(4) 0.0146(11) Uani 1 1 d . . . . .
N3 N 0.3610(3) 0.6511(3) 0.6138(4) 0.0123(10) Uani 1 1 d . . . . .
N4 N 0.2504(4) 0.5228(4) 0.5024(4) 0.0141(11) Uani 1 1 d . . . . .
C1 C 0.6743(4) 0.8205(5) 0.8113(5) 0.0168(13) Uani 1 1 d . . . . .
H1A H 0.6968 0.8209 0.7403 0.020 Uiso 1 1 calc R . . . .
H1B H 0.6871 0.7516 0.8385 0.020 Uiso 1 1 calc R . . . .
C2 C 0.7409(4) 0.8992(5) 0.8709(5) 0.0172(13) Uani 1 1 d . . . . .
H2A H 0.7979 0.8641 0.9084 0.021 Uiso 1 1 calc R . . . .
H2B H 0.7742 0.9483 0.8245 0.021 Uiso 1 1 calc R . . . .
C3 C 0.5225(4) 0.8272(5) 0.9247(5) 0.0152(13) Uani 1 1 d . . . . .
H3A H 0.5180 0.7532 0.9373 0.018 Uiso 1 1 calc R . . . .
H3B H 0.4511 0.8566 0.9351 0.018 Uiso 1 1 calc R . . . .
C4 C 0.6019(5) 0.8762(5) 1.0009(5) 0.0171(13) Uani 1 1 d . . . . .
H4A H 0.5626 0.9088 1.0563 0.020 Uiso 1 1 calc R . . . .
H4B H 0.6490 0.8234 1.0293 0.020 Uiso 1 1 calc R . . . .
C5 C 0.5451(4) 0.9590(4) 0.7957(5) 0.0167(13) Uani 1 1 d . . . . .
H5A H 0.4693 0.9759 0.7862 0.020 Uiso 1 1 calc R . . . .
H5B H 0.5832 0.9758 0.7331 0.020 Uiso 1 1 calc R . . . .
C6 C 0.5912(4) 1.0234(5) 0.8837(5) 0.0154(13) Uani 1 1 d . . . . .
H6A H 0.6299 1.0831 0.8572 0.018 Uiso 1 1 calc R . . . .
H6B H 0.5331 1.0480 0.9272 0.018 Uiso 1 1 calc R . . . .
C7 C 0.7318(5) 1.0190(5) 1.0181(5) 0.0205(14) Uani 1 1 d . . . . .
H7A H 0.7768 1.0667 0.9811 0.031 Uiso 1 1 calc GR . . . .
H7B H 0.7763 0.9741 1.0587 0.031 Uiso 1 1 calc GR . . . .
H7C H 0.6836 1.0570 1.0617 0.031 Uiso 1 1 calc GR . . . .
C8 C 0.2991(4) 0.7063(5) 0.5333(4) 0.0179(14) Uani 1 1 d . . . . .
H8A H 0.3462 0.7552 0.4988 0.021 Uiso 1 1 calc R . . . .
H8B H 0.2405 0.7451 0.5645 0.021 Uiso 1 1 calc R . . . .
C9 C 0.2531(5) 0.6301(4) 0.4558(5) 0.0184(12) Uani 1 1 d . . . . .
H9A H 0.1805 0.6511 0.4367 0.022 Uiso 1 1 calc R . . . .
H9B H 0.2976 0.6298 0.3949 0.022 Uiso 1 1 calc R . . . .
C10 C 0.2808(4) 0.5902(5) 0.6765(4) 0.0160(13) Uani 1 1 d . . . . .
H10A H 0.2404 0.6372 0.7200 0.019 Uiso 1 1 calc R . . . .
H10B H 0.3192 0.5416 0.7199 0.019 Uiso 1 1 calc R . . . .
C11 C 0.2026(4) 0.5310(5) 0.6074(5) 0.0161(13) Uani 1 1 d . . . . .
H11A H 0.1899 0.4622 0.6349 0.019 Uiso 1 1 calc R . . . .
H11B H 0.1339 0.5672 0.6042 0.019 Uiso 1 1 calc R . . . .
C12 C 0.4312(4) 0.5753(5) 0.5607(5) 0.0183(14) Uani 1 1 d . . . . .
H12A H 0.4834 0.5475 0.6087 0.022 Uiso 1 1 calc R . . . .
H12B H 0.4707 0.6103 0.5069 0.022 Uiso 1 1 calc R . . . .
C13 C 0.3663(4) 0.4872(5) 0.5154(5) 0.0184(14) Uani 1 1 d . . . . .
H13A H 0.3690 0.4273 0.5601 0.022 Uiso 1 1 calc R . . . .
H13B H 0.3963 0.4676 0.4497 0.022 Uiso 1 1 calc R . . . .
C14 C 0.1902(4) 0.4494(5) 0.4370(5) 0.0185(14) Uani 1 1 d . . . . .
H14A H 0.1187 0.4757 0.4249 0.028 Uiso 1 1 calc GR . . . .
H14B H 0.1855 0.3833 0.4705 0.028 Uiso 1 1 calc GR . . . .
H14C H 0.2273 0.4414 0.3731 0.028 Uiso 1 1 calc GR . . . .
Cl4 Cl 0.46729(10) 0.27740(11) 0.73064(11) 0.0158(3) Uani 1 1 d . . . . .
O1 O 0.5372(4) 0.3172(4) 0.8079(4) 0.0389(13) Uani 1 1 d . . . . .
O2 O 0.4447(3) 0.1701(3) 0.7493(4) 0.0313(12) Uani 1 1 d . . . . .
O3 O 0.5168(4) 0.2885(4) 0.6322(4) 0.0306(12) Uani 1 1 d . . . . .
O4 O 0.3672(3) 0.3340(3) 0.7304(4) 0.0329(12) Uani 1 1 d . . . . .

loop_
_atom_site_aniso_label
_atom_site_aniso_U_11
_atom_site_aniso_U_22
_atom_site_aniso_U_33
_atom_site_aniso_U_23
_atom_site_aniso_U_13
_atom_site_aniso_U_12
Ni1 0.0120(3) 0.0140(4) 0.0113(4) 0.0010(3) 0.0001(3) 0.0007(3)
Cl1 0.0322(7) 0.0151(8) 0.0209(9) 0.0015(7) -0.0127(7) -0.0001(6)
Cl2 0.0248(7) 0.0364(10) 0.0129(8) 0.0039(8) -0.0006(6) -0.0150(7)
Cl3 0.0140(6) 0.0215(8) 0.0276(8) -0.0100(7) 0.0008(6) 0.0024(6)
N1 0.013(2) 0.012(3) 0.014(3) 0.001(2) 0.0005(19) 0.0011(19)
N2 0.014(2) 0.015(3) 0.015(3) -0.001(2) -0.001(2) -0.002(2)
N3 0.011(2) 0.014(3) 0.012(2) 0.000(2) 0.001(2) 0.001(2)
N4 0.016(2) 0.018(3) 0.009(2) -0.001(2) 0.001(2) 0.002(2)
C1 0.013(2) 0.021(3) 0.017(3) 0.001(3) 0.001(2) 0.000(2)
C2 0.012(3) 0.020(3) 0.020(3) 0.003(3) -0.001(2) 0.000(2)
C3 0.016(3) 0.015(3) 0.014(3) 0.002(3) 0.008(2) -0.004(2)
C4 0.022(3) 0.014(3) 0.015(3) 0.003(3) 0.000(2) -0.004(2)
C5 0.016(3) 0.013(3) 0.021(3) 0.001(3) 0.003(3) 0.002(2)
C6 0.016(3) 0.013(3) 0.018(3) -0.002(3) 0.005(3) -0.002(2)
C7 0.021(3) 0.017(3) 0.023(4) -0.008(3) -0.006(3) -0.002(3)
C8 0.017(3) 0.020(3) 0.016(3) 0.008(3) -0.001(2) -0.003(3)
C9 0.022(3) 0.019(3) 0.014(3) 0.004(3) -0.004(2) -0.009(3)
C10 0.018(3) 0.016(3) 0.013(3) -0.002(3) 0.003(2) 0.003(2)
C11 0.020(3) 0.017(3) 0.011(3) -0.001(3) 0.007(2) -0.003(2)
C12 0.011(2) 0.029(4) 0.015(3) -0.001(3) 0.000(2) 0.005(2)
C13 0.014(3) 0.026(4) 0.015(3) -0.005(3) -0.005(3) 0.009(3)
C14 0.016(3) 0.022(4) 0.017(3) -0.005(3) -0.001(2) -0.004(3)
Cl4 0.0181(6) 0.0141(7) 0.0150(9) 0.0003(7) 0.0004(6) -0.0025(5)
O1 0.040(3) 0.047(4) 0.030(3) -0.007(3) -0.011(2) -0.009(2)
O2 0.042(3) 0.017(3) 0.034(3) 0.006(2) 0.002(2) -0.003(2)
O3 0.033(2) 0.036(3) 0.022(3) -0.004(2) 0.011(2) -0.010(2)
O4 0.029(2) 0.028(3) 0.042(3) 0.004(3) 0.006(2) 0.0048(19)

_geom_special_details            
;
 All esds (except the esd in the dihedral angle between two l.s. planes)
 are estimated using the full covariance matrix.  The cell esds are taken
 into account individually in the estimation of esds in distances, angles
 and torsion angles; correlations between esds in cell parameters are only
 used when they are defined by crystal symmetry.  An approximate (isotropic)
 treatment of cell esds is used for estimating esds involving l.s. planes.
;
loop_
_geom_bond_atom_site_label_1
_geom_bond_atom_site_label_2
_geom_bond_distance
_geom_bond_site_symmetry_2
_geom_bond_publ_flag
Ni1 Cl1 2.3095(17) . ?
Ni1 Cl2 2.3178(18) . ?
Ni1 Cl3 2.3153(15) . ?
Ni1 N1 2.191(5) . ?
Ni1 N3 2.196(5) . ?
N1 C1 1.493(7) . ?
N1 C3 1.482(7) . ?
N1 C5 1.502(7) . ?
N2 C2 1.509(7) . ?
N2 C4 1.498(7) . ?
N2 C6 1.508(7) . ?
N2 C7 1.501(8) . ?
N3 C8 1.484(7) . ?
N3 C10 1.508(7) . ?
N3 C12 1.480(7) . ?
N4 C9 1.512(7) . ?
N4 C11 1.501(7) . ?
N4 C13 1.513(7) . ?
N4 C14 1.478(8) . ?
C1 H1A 0.9700 . ?
C1 H1B 0.9700 . ?
C1 C2 1.523(8) . ?
C2 H2A 0.9700 . ?
C2 H2B 0.9700 . ?
C3 H3A 0.9700 . ?
C3 H3B 0.9700 . ?
C3 C4 1.535(8) . ?
C4 H4A 0.9700 . ?
C4 H4B 0.9700 . ?
C5 H5A 0.9700 . ?
C5 H5B 0.9700 . ?
C5 C6 1.531(8) . ?
C6 H6A 0.9700 . ?
C6 H6B 0.9700 . ?
C7 H7A 0.9600 . ?
C7 H7B 0.9600 . ?
C7 H7C 0.9600 . ?
C8 H8A 0.9700 . ?
C8 H8B 0.9700 . ?
C8 C9 1.523(8) . ?
C9 H9A 0.9700 . ?
C9 H9B 0.9700 . ?
C10 H10A 0.9700 . ?
C10 H10B 0.9700 . ?
C10 C11 1.529(8) . ?
C11 H11A 0.9700 . ?
C11 H11B 0.9700 . ?
C12 H12A 0.9700 . ?
C12 H12B 0.9700 . ?
C12 C13 1.512(8) . ?
C13 H13A 0.9700 . ?
C13 H13B 0.9700 . ?
C14 H14A 0.9600 . ?
C14 H14B 0.9600 . ?
C14 H14C 0.9600 . ?
Cl4 O1 1.427(5) . ?
Cl4 O2 1.431(5) . ?
Cl4 O3 1.435(5) . ?
Cl4 O4 1.436(4) . ?

loop_
_geom_angle_atom_site_label_1
_geom_angle_atom_site_label_2
_geom_angle_atom_site_label_3
_geom_angle
_geom_angle_site_symmetry_1
_geom_angle_site_symmetry_3
_geom_angle_publ_flag
Cl1 Ni1 Cl2 117.03(7) . . ?
Cl1 Ni1 Cl3 123.24(7) . . ?
Cl3 Ni1 Cl2 119.73(7) . . ?
N1 Ni1 Cl1 88.58(14) . . ?
N1 Ni1 Cl2 91.41(14) . . ?
N1 Ni1 Cl3 90.26(12) . . ?
N1 Ni1 N3 176.59(19) . . ?
N3 Ni1 Cl1 88.66(13) . . ?
N3 Ni1 Cl2 91.62(13) . . ?
N3 Ni1 Cl3 89.59(12) . . ?
C1 N1 Ni1 112.3(4) . . ?
C1 N1 C5 106.8(4) . . ?
C3 N1 Ni1 110.9(3) . . ?
C3 N1 C1 107.3(4) . . ?
C3 N1 C5 107.8(5) . . ?
C5 N1 Ni1 111.5(4) . . ?
C4 N2 C2 108.3(4) . . ?
C4 N2 C6 108.8(4) . . ?
C4 N2 C7 109.8(5) . . ?
C6 N2 C2 108.8(4) . . ?
C7 N2 C2 110.5(4) . . ?
C7 N2 C6 110.6(4) . . ?
C8 N3 Ni1 114.9(4) . . ?
C8 N3 C10 107.3(4) . . ?
C10 N3 Ni1 110.6(3) . . ?
C12 N3 Ni1 109.8(3) . . ?
C12 N3 C8 106.6(4) . . ?
C12 N3 C10 107.3(4) . . ?
C9 N4 C13 107.6(5) . . ?
C11 N4 C9 108.3(5) . . ?
C11 N4 C13 106.9(4) . . ?
C14 N4 C9 111.3(5) . . ?
C14 N4 C11 112.2(5) . . ?
C14 N4 C13 110.3(4) . . ?
N1 C1 H1A 109.5 . . ?
N1 C1 H1B 109.5 . . ?
N1 C1 C2 110.9(5) . . ?
H1A C1 H1B 108.0 . . ?
C2 C1 H1A 109.5 . . ?
C2 C1 H1B 109.5 . . ?
N2 C2 C1 108.6(4) . . ?
N2 C2 H2A 110.0 . . ?
N2 C2 H2B 110.0 . . ?
C1 C2 H2A 110.0 . . ?
C1 C2 H2B 110.0 . . ?
H2A C2 H2B 108.4 . . ?
N1 C3 H3A 109.3 . . ?
N1 C3 H3B 109.3 . . ?
N1 C3 C4 111.7(4) . . ?
H3A C3 H3B 107.9 . . ?
C4 C3 H3A 109.3 . . ?
C4 C3 H3B 109.3 . . ?
N2 C4 C3 107.5(5) . . ?
N2 C4 H4A 110.2 . . ?
N2 C4 H4B 110.2 . . ?
C3 C4 H4A 110.2 . . ?
C3 C4 H4B 110.2 . . ?
H4A C4 H4B 108.5 . . ?
N1 C5 H5A 109.5 . . ?
N1 C5 H5B 109.5 . . ?
N1 C5 C6 110.5(5) . . ?
H5A C5 H5B 108.1 . . ?
C6 C5 H5A 109.5 . . ?
C6 C5 H5B 109.5 . . ?
N2 C6 C5 108.1(5) . . ?
N2 C6 H6A 110.1 . . ?
N2 C6 H6B 110.1 . . ?
C5 C6 H6A 110.1 . . ?
C5 C6 H6B 110.1 . . ?
H6A C6 H6B 108.4 . . ?
N2 C7 H7A 109.5 . . ?
N2 C7 H7B 109.5 . . ?
N2 C7 H7C 109.5 . . ?
H7A C7 H7B 109.5 . . ?
H7A C7 H7C 109.5 . . ?
H7B C7 H7C 109.5 . . ?
N3 C8 H8A 109.5 . . ?
N3 C8 H8B 109.5 . . ?
N3 C8 C9 110.9(5) . . ?
H8A C8 H8B 108.0 . . ?
C9 C8 H8A 109.5 . . ?
C9 C8 H8B 109.5 . . ?
N4 C9 C8 109.2(5) . . ?
N4 C9 H9A 109.8 . . ?
N4 C9 H9B 109.8 . . ?
C8 C9 H9A 109.8 . . ?
C8 C9 H9B 109.8 . . ?
H9A C9 H9B 108.3 . . ?
N3 C10 H10A 109.5 . . ?
N3 C10 H10B 109.5 . . ?
N3 C10 C11 110.7(5) . . ?
H10A C10 H10B 108.1 . . ?
C11 C10 H10A 109.5 . . ?
C11 C10 H10B 109.5 . . ?
N4 C11 C10 109.2(4) . . ?
N4 C11 H11A 109.8 . . ?
N4 C11 H11B 109.8 . . ?
C10 C11 H11A 109.8 . . ?
C10 C11 H11B 109.8 . . ?
H11A C11 H11B 108.3 . . ?
N3 C12 H12A 109.3 . . ?
N3 C12 H12B 109.3 . . ?
N3 C12 C13 111.7(4) . . ?
H12A C12 H12B 107.9 . . ?
C13 C12 H12A 109.3 . . ?
C13 C12 H12B 109.3 . . ?
N4 C13 H13A 110.0 . . ?
N4 C13 H13B 110.0 . . ?
C12 C13 N4 108.6(5) . . ?
C12 C13 H13A 110.0 . . ?
C12 C13 H13B 110.0 . . ?
H13A C13 H13B 108.4 . . ?
N4 C14 H14A 109.5 . . ?
N4 C14 H14B 109.5 . . ?
N4 C14 H14C 109.5 . . ?
H14A C14 H14B 109.5 . . ?
H14A C14 H14C 109.5 . . ?
H14B C14 H14C 109.5 . . ?
O1 Cl4 O2 110.1(3) . . ?
O1 Cl4 O3 110.1(3) . . ?
O1 Cl4 O4 109.9(3) . . ?
O2 Cl4 O3 109.4(3) . . ?
O2 Cl4 O4 108.8(2) . . ?
O3 Cl4 O4 108.4(3) . . ?

loop_
_geom_torsion_atom_site_label_1
_geom_torsion_atom_site_label_2
_geom_torsion_atom_site_label_3
_geom_torsion_atom_site_label_4
_geom_torsion
_geom_torsion_site_symmetry_1
_geom_torsion_site_symmetry_2
_geom_torsion_site_symmetry_3
_geom_torsion_site_symmetry_4
_geom_torsion_publ_flag
Ni1 N1 C1 C2 169.9(4) . . . . ?
Ni1 N1 C3 C4 169.6(4) . . . . ?
Ni1 N1 C5 C6 167.0(3) . . . . ?
Ni1 N3 C8 C9 167.9(4) . . . . ?
Ni1 N3 C10 C11 172.7(4) . . . . ?
Ni1 N3 C12 C13 164.6(4) . . . . ?
N1 C1 C2 N2 18.1(6) . . . . ?
N1 C3 C4 N2 18.6(7) . . . . ?
N1 C5 C6 N2 20.0(6) . . . . ?
N3 C8 C9 N4 19.5(6) . . . . ?
N3 C10 C11 N4 18.6(7) . . . . ?
N3 C12 C13 N4 21.4(7) . . . . ?
C1 N1 C3 C4 46.6(6) . . . . ?
C1 N1 C5 C6 -70.0(6) . . . . ?
C2 N2 C4 C3 -69.4(6) . . . . ?
C2 N2 C6 C5 47.0(6) . . . . ?
C3 N1 C1 C2 -68.0(6) . . . . ?
C3 N1 C5 C6 45.0(5) . . . . ?
C4 N2 C2 C1 49.1(6) . . . . ?
C4 N2 C6 C5 -70.8(5) . . . . ?
C5 N1 C1 C2 47.4(6) . . . . ?
C5 N1 C3 C4 -68.1(6) . . . . ?
C6 N2 C2 C1 -69.1(6) . . . . ?
C6 N2 C4 C3 48.7(6) . . . . ?
C7 N2 C2 C1 169.3(5) . . . . ?
C7 N2 C4 C3 169.8(5) . . . . ?
C7 N2 C6 C5 168.5(5) . . . . ?
C8 N3 C10 C11 46.7(6) . . . . ?
C8 N3 C12 C13 -70.4(6) . . . . ?
C9 N4 C11 C10 -68.1(6) . . . . ?
C9 N4 C13 C12 45.3(6) . . . . ?
C10 N3 C8 C9 -68.6(6) . . . . ?
C10 N3 C12 C13 44.3(6) . . . . ?
C11 N4 C9 C8 47.0(6) . . . . ?
C11 N4 C13 C12 -70.9(6) . . . . ?
C12 N3 C8 C9 46.0(6) . . . . ?
C12 N3 C10 C11 -67.5(6) . . . . ?
C13 N4 C9 C8 -68.3(6) . . . . ?
C13 N4 C11 C10 47.6(6) . . . . ?
C14 N4 C9 C8 170.7(5) . . . . ?
C14 N4 C11 C10 168.7(5) . . . . ?
C14 N4 C13 C12 166.8(5) . . . . ?

_shelx_res_file                  
;
    km684rc_0m.res created by SHELXL-2014/7

TITL KM684rc_0m in Pca2(1)
CELL 0.71073 12.3629 12.8888 13.1011 90 90 90
ZERR 4 0.0016 0.0019 0.0018 0 0 0
LATT -1
SYMM -X,-Y,0.5+Z
SYMM 0.5-X,+Y,0.5+Z
SYMM 0.5+X,-Y,+Z
SFAC C H Cl N Ni O
UNIT 56 120 16 16 4 16

L.S. 4 0 0
PLAN  20
TEMP 23
MORE -1
BOND $H
CONF
fmap 2 53
acta 50
SHEL 100 0.77
TWIN -1 0 0 0 -1 0 0 0 -1 2
REM <olex2.extras>
REM <HklSrc "%.\\KM684rc_0m.hkl">
REM </olex2.extras>

WGHT    0.036400
BASF   0.15715
FVAR       0.12625
NI1   5    0.459725    0.751497    0.712111    11.00000    0.01204    0.01395 =
         0.01131    0.00104    0.00007    0.00069
CL1   3    0.524755    0.604523    0.792135    11.00000    0.03225    0.01505 =
         0.02093    0.00146   -0.01267   -0.00011
CL2   3    0.556958    0.812627    0.573313    11.00000    0.02482    0.03640 =
         0.01293    0.00394   -0.00064   -0.01501
CL3   3    0.304627    0.837445    0.763707    11.00000    0.01401    0.02150 =
         0.02764   -0.00998    0.00081    0.00241
N1    4    0.556526    0.845132    0.817653    11.00000    0.01263    0.01186 =
         0.01416    0.00056    0.00045    0.00110
N2    4    0.667065    0.955336    0.944100    11.00000    0.01358    0.01510 =
         0.01516   -0.00051   -0.00106   -0.00152
N3    4    0.361023    0.651129    0.613791    11.00000    0.01145    0.01403 =
         0.01153    0.00009    0.00120    0.00093
N4    4    0.250437    0.522816    0.502381    11.00000    0.01593    0.01762 =
         0.00861   -0.00066    0.00125    0.00157
C1    1    0.674301    0.820496    0.811252    11.00000    0.01280    0.02058 =
         0.01705    0.00137    0.00104    0.00009
AFIX  23
H1A   2    0.696844    0.820872    0.740335    11.00000   -1.20000
H1B   2    0.687081    0.751584    0.838459    11.00000   -1.20000
AFIX   0
C2    1    0.740942    0.899184    0.870935    11.00000    0.01168    0.02033 =
         0.01960    0.00296   -0.00059    0.00005
AFIX  23
H2A   2    0.797885    0.864084    0.908379    11.00000   -1.20000
H2B   2    0.774155    0.948344    0.824453    11.00000   -1.20000
AFIX   0
C3    1    0.522496    0.827218    0.924675    11.00000    0.01648    0.01511 =
         0.01405    0.00205    0.00767   -0.00429
AFIX  23
H3A   2    0.518021    0.753177    0.937252    11.00000   -1.20000
H3B   2    0.451094    0.856578    0.935052    11.00000   -1.20000
AFIX   0
C4    1    0.601866    0.876159    1.000881    11.00000    0.02225    0.01447 =
         0.01453    0.00301    0.00037   -0.00373
AFIX  23
H4A   2    0.562591    0.908834    1.056333    11.00000   -1.20000
H4B   2    0.648975    0.823379    1.029332    11.00000   -1.20000
AFIX   0
C5    1    0.545096    0.958985    0.795720    11.00000    0.01616    0.01322 =
         0.02065    0.00091    0.00318    0.00154
AFIX  23
H5A   2    0.469297    0.975866    0.786248    11.00000   -1.20000
H5B   2    0.583177    0.975813    0.733138    11.00000   -1.20000
AFIX   0
C6    1    0.591227    1.023419    0.883740    11.00000    0.01594    0.01273 =
         0.01755   -0.00219    0.00482   -0.00203
AFIX  23
H6A   2    0.629869    1.083094    0.857178    11.00000   -1.20000
H6B   2    0.533102    1.048040    0.927175    11.00000   -1.20000
AFIX   0
C7    1    0.731770    1.019010    1.018079    11.00000    0.02080    0.01743 =
         0.02330   -0.00794   -0.00577   -0.00173
AFIX 137
H7A   2    0.776781    1.066688    0.981130    11.00000   -1.50000
H7B   2    0.776296    0.974056    1.058675    11.00000   -1.50000
H7C   2    0.683620    1.057014    1.061748    11.00000   -1.50000
AFIX   0
C8    1    0.299132    0.706335    0.533326    11.00000    0.01712    0.02048 =
         0.01603    0.00792   -0.00098   -0.00275
AFIX  23
H8A   2    0.346235    0.755250    0.498823    11.00000   -1.20000
H8B   2    0.240530    0.745088    0.564476    11.00000   -1.20000
AFIX   0
C9    1    0.253054    0.630143    0.455848    11.00000    0.02194    0.01943 =
         0.01397    0.00417   -0.00409   -0.00885
AFIX  23
H9A   2    0.180488    0.651084    0.436655    11.00000   -1.20000
H9B   2    0.297625    0.629760    0.394916    11.00000   -1.20000
AFIX   0
C10   1    0.280819    0.590215    0.676483    11.00000    0.01836    0.01609 =
         0.01345   -0.00183    0.00255    0.00261
AFIX  23
H10A  2    0.240427    0.637171    0.720015    11.00000   -1.20000
H10B  2    0.319197    0.541601    0.719876    11.00000   -1.20000
AFIX   0
C11   1    0.202587    0.530994    0.607402    11.00000    0.02002    0.01744 =
         0.01083   -0.00125    0.00741   -0.00323
AFIX  23
H11A  2    0.189876    0.462174    0.634861    11.00000   -1.20000
H11B  2    0.133869    0.567171    0.604223    11.00000   -1.20000
AFIX   0
C12   1    0.431173    0.575318    0.560748    11.00000    0.01122    0.02886 =
         0.01493   -0.00144    0.00036    0.00503
AFIX  23
H12A  2    0.483407    0.547466    0.608722    11.00000   -1.20000
H12B  2    0.470721    0.610305    0.506856    11.00000   -1.20000
AFIX   0
C13   1    0.366266    0.487228    0.515352    11.00000    0.01376    0.02627 =
         0.01508   -0.00538   -0.00457    0.00923
AFIX  23
H13A  2    0.368959    0.427331    0.560108    11.00000   -1.20000
H13B  2    0.396280    0.467581    0.449731    11.00000   -1.20000
AFIX   0
C14   1    0.190210    0.449351    0.436990    11.00000    0.01642    0.02197 =
         0.01704   -0.00480   -0.00137   -0.00388
AFIX 137
H14A  2    0.118700    0.475652    0.424899    11.00000   -1.50000
H14B  2    0.185537    0.383278    0.470524    11.00000   -1.50000
H14C  2    0.227279    0.441412    0.373078    11.00000   -1.50000
AFIX   0

CL4   3    0.467290    0.277399    0.730637    11.00000    0.01813    0.01412 =
         0.01501    0.00030    0.00039   -0.00255
O1    6    0.537169    0.317207    0.807944    11.00000    0.03984    0.04718 =
         0.02953   -0.00744   -0.01070   -0.00918
O2    6    0.444724    0.170134    0.749257    11.00000    0.04243    0.01688 =
         0.03444    0.00643    0.00214   -0.00285
O3    6    0.516839    0.288462    0.632154    11.00000    0.03295    0.03632 =
         0.02246   -0.00420    0.01055   -0.01046
O4    6    0.367228    0.333993    0.730434    11.00000    0.02890    0.02765 =
         0.04204    0.00424    0.00643    0.00482
HKLF 4

REM  KM684rc_0m in Pca2(1)
REM R1 =  0.0438 for    3254 Fo > 4sig(Fo)  and  0.0543 for all    3646 data
REM    247 parameters refined using      1 restraints

END

WGHT      0.0363      0.0000

REM Highest difference peak  0.466,  deepest hole -0.700,  1-sigma level  0.117
Q1    1   0.3846  0.7260  0.7008  11.00000  0.05    0.47
Q2    1   0.5748  0.9595  0.6995  11.00000  0.05    0.46
Q3    1   0.2197  0.2633  0.4431  11.00000  0.05    0.45
Q4    1   0.2192  0.7641  0.4831  11.00000  0.05    0.44
Q5    1   0.2731  0.7391  0.4410  11.00000  0.05    0.44
Q6    1   0.5017  0.5572  0.7326  11.00000  0.05    0.43
Q7    1   0.5825  0.8769  1.0737  11.00000  0.05    0.41
Q8    1   0.5510  0.7771  0.4356  11.00000  0.05    0.41
Q9    1   0.5821  0.8962  0.5841  11.00000  0.05    0.40
Q10   1   0.5352  0.7595  0.7145  11.00000  0.05    0.40
Q11   1   0.5951  0.5594  0.7412  11.00000  0.05    0.40
Q12   1   0.5918  0.5817  0.7905  11.00000  0.05    0.39
Q13   1   0.0977  0.4394  0.6644  11.00000  0.05    0.39
Q14   1   0.1250  0.5184  0.7092  11.00000  0.05    0.38
Q15   1   0.3746  0.6958  0.4798  11.00000  0.05    0.38
Q16   1   0.8442  0.9404  1.1027  11.00000  0.05    0.38
Q17   1   0.2403  0.6965  0.5187  11.00000  0.05    0.37
Q18   1   0.0821  0.4588  0.6784  11.00000  0.05    0.36
Q19   1   0.5750  0.8215  0.6804  11.00000  0.05    0.36
Q20   1   0.3206  0.7414  0.5003  11.00000  0.05    0.35
;
_shelx_res_checksum              40911
_shelx_SHELXL_version_number     2014/7
_olex2_submission_special_instructions 'No special instructions were received'
loop_
_twin_individual_id
_twin_individual_mass_fraction_refined
1 0.84(3)
2 0.16(3)

_exptl_crystal_recrystallization_method 'Vapour Deposition'
